# Supplementary material for: Copy number alterations analysis of primary tumor tissue and circulating tumor cells from patients with early-stage triple negative breast cancer
Source: Sci Rep. 2022 Jan 27;12:1470. doi: 10.1038/s41598-022-05502-6 (PMC8795239; doi:10.1038/s41598-022-05502-6)
Supplement: Supplementary file 1 — Supplementary Information. [file 41598_2022_5502_MOESM1_ESM.zip]

Archive with 3 entries (3 files):
- Supplementary_Materials&Methods_revised.docx
- Supplementary_data_revised.docx
- Supplementary_tables_workbook_revised.xlsx
